# Supplementary material for: Evaluation of Blood Tumor Mutation Burden for the Efficacy of Second-Line Atezolizumab Treatment in Non-Small Cell Lung Cancer: BUDDY Trial
Source: Cells. 2023 Apr 25;12(9):1246. doi: 10.3390/cells12091246 (PMC10177441; doi:10.3390/cells12091246)
Supplement: Supplementary file 1 [file cells-12-01246-s001.zip]

Archive with 3 entries (2 files):
- SM/
- SM/cells-2308753-SM.pdf
- SM/Supplementary figures.pdf
